# Supplementary material for: Quantitative ultrasound, elastography, and machine learning for assessment of steatosis, inflammation, and fibrosis in chronic liver disease
Source: PLoS One. 2022 Jan 27;17(1):e0262291. doi: 10.1371/journal.pone.0262291 (PMC8794185; doi:10.1371/journal.pone.0262291)
Supplement: S4 Table — Dataset contains patient identification from 1 to 82 (ID), steatosis grade (Steatosis), inflammation grade (Inflammation), fibrosis stage (Fibrosis), point shear wave elasticity (pSWE), μn = mean intensity normalized by its maximal value (munMean), 1/α = reciprocal of the scatterer clustering parameter (ialphaMean), k = coherent-to-diffuse signal ratio (kMean), 1/(k + 1) = diffuse-to-total signal power ratio (ikappaMean), mean intensity normalized by its maximal value inter-quartile range (munIQR), reciprocal of the scatterer clustering parameter inter-quartile range (ialphaIQR), coherent-to-diffuse signal ratio inter-quartile range (kIQR), diffuse-to-total signal power ratio inter-quartile range (ikappaIQR),total attenuation coefficient slope (TotalACS), local attenuation coefficient slope (LocalACS). (XLSX) [file pone.0262291.s004.xlsx]

## Sheet: Feuil1
ID	Steatosis	Inflammation	Fibrosis	pSWE	munMean	ialphaMean	kMean	ikappaMean	munIQR	ialphaIQR	kIQR	ikappaIQR	TotalACS	LocalACS
1	0	2	4	2.195	86.7018	0.157482	1.66854	0.475257	82.6058	0.128135	0.72789	0.230715	1.18106	1.03241
2	3	2	2	1.47	84.1382	0.503503	3.09297	0.251328	74.5976	0.28791	2.5323	0.279436	3.3634	1.06517
3	3	1	3	2.07	116.625	0.506652	3.13278	0.252259	118.343	0.299525	2.19187	0.270708	2.84451	1.27823
4	1	1	1	0.825	79.1237	0.409301	2.72845	0.312028	66.6634	0.260029	2.37215	0.316077	3.58441	1.02234
5	0	2	2	1.525	179.634	0.526589	3.04585	0.264183	196.029	0.288914	2.52353	0.282697	3.09058	0.701077
6	0	1	4	1.24	113.655	0.477823	2.84908	0.288061	122.804	0.260588	2.27293	0.304768	1.76201	0.64551
7	1	1	2	1.235	90.5552	0.566225	3.15522	0.247701	81.667	0.290425	2.45407	0.259365	1.81487	0.967929
8	1	2	4	1.295	93.26	0.410484	2.77678	0.293822	85.728	0.261039	2.40722	0.316085	2.31833	1.05424
9	2	1	2	1.4	76.3325	0.486512	2.70718	0.286133	60.142	0.289918	2.07893	0.273072	1.21175	1.17897
10	1	1	1	1.185	107.351	0.450371	2.76471	0.307841	109.256	0.27314	2.34864	0.288321	0.246501	1.05977
11	0	2	2	1.305	84.0348	0.429611	2.66352	0.314136	74.2427	0.256216	2.25983	0.280544	1.37775	0.766504
12	3	1	3	1.2	78.9307	0.390175	2.77042	0.308125	68.9059	0.261039	2.26038	0.290788	3.07501	0.958745
13	0	1	4	1.435	92.7668	0.602473	2.62177	0.325128	87.8922	0.303266	2.38199	0.31541	1.23727	0.932545
14	1	1	2	1.975	56.6313	0.459593	2.83319	0.285572	32.5517	0.283906	2.43196	0.29546	3.06796	1.08573
15	3	0	0	1.69	70.2359	0.52048	3.01794	0.253171	50.1766	0.289918	2.28579	0.254467	3.99639	1.0562
16	1	1	0	1.32	128.92	0.489631	2.80096	0.289744	140.277	0.262026	2.32912	0.281944	1.06205	0.962966
17	0	2	3	1.815	98.0404	0.132663	1.7035	0.449978	90.9611	0.177171	0.613794	0.183807	3.20072	0.929089
18	0	2	4	2.68	102.172	0.388621	1.99274	0.424861	97.0474	0.19737	0.856228	0.236117	1.80673	0.903355
19	0	2	4	2.71	74.3916	0.469957	2.67587	0.310197	61.6347	0.261039	2.37906	0.295021	2.93636	0.761601
20	0	1	4	1.74	108.269	0.598836	2.77155	0.299239	114.751	0.284414	2.48236	0.305486	1.7619	0.835789
21	1	2	4	1.845	95.1584	0.447513	2.5041	0.347319	85.717	0.244768	2.2956	0.282814	2.64325	0.847879
22	2	2	3	1.26	76.7324	0.474995	2.91551	0.275081	61.6575	0.277252	2.44607	0.28942	2.72171	1.12305
23	0	3	1	1.135	93.6546	0.519114	2.92444	0.28221	88.8021	0.257226	2.29726	0.279729	0.369278	0.745653
24	0	1	2	1.2	98.5493	0.48893	2.72332	0.301981	90.9547	0.259798	2.27782	0.276904	2.39052	0.941397
25	2	1	3	1.46	98.5026	0.435381	2.76495	0.302616	91.2736	0.245572	2.24836	0.262805	1.38963	0.890499
26	0	1	1	0.71	87.559	0.552682	1.83876	0.42724	82.9546	0.282145	0.967644	0.275151	1.14401	1.09529
27	3	3	4	1.745	67.0257	0.390418	2.90435	0.286749	45.7178	0.286162	2.3296	0.292331	2.79307	1.09346
28	1	0	0	1.16	91.115	0.345287	2.84452	0.292217	91.9711	0.273713	2.09986	0.288136	3.18609	1.10668
29	1	1	3	1.5	106.717	0.406087	2.91544	0.2869	109.871	0.263013	2.47623	0.297687	2.78421	1.06398
30	2	2	4	1.675	64.7625	0.39553	2.79006	0.303754	42.7608	0.275196	2.46452	0.317596	3.23162	1.16573
31	0	1	4	1.13	80.797	0.40487	2.99026	0.278816	65.7621	0.289918	2.60339	0.289799	3.93212	1.02029
32	0	1	4	2.485	135.659	0.510292	2.75415	0.303245	144.212	0.28791	2.4337	0.313837	2.51938	0.875544
33	0	0	3	2.905	67.3454	0.28946	1.87823	0.451206	49.7845	0.235172	1.0905	0.301006	2.58092	1.02895
34	0	3	4	2.945	98.089	0.404102	1.97975	0.43891	92.4135	0.264126	1.34249	0.342712	3.28907	1.12713
35	2	0	2	1.385	101.443	0.391446	2.92918	0.279245	99.8597	0.289918	2.47857	0.287451	3.79977	1.0615
36	0	2	0	1.22	106.044	0.320579	2.24327	0.379626	108.118	0.213047	1.22152	0.283795	2.73811	0.655851
37	0	2	4	1.945	124.848	0.353029	2.10531	0.400129	127.429	0.22586	1.13749	0.289883	2.6824	0.742805
38	2	0	0	1.08	83.4645	0.383834	2.75606	0.310156	68.6627	0.27427	2.04561	0.280701	3.12369	1.3479
39	2	1	3	1.57	77.877	0.385987	2.71446	0.320861	60.5446	0.282339	2.35122	0.319395	3.21814	1.08065
40	1	0	2	1.325	105.164	0.362915	2.74725	0.312621	102.893	0.287166	2.46168	0.287768	3.05951	0.999455
41	1	1	3	1.41	107.566	0.413838	2.96351	0.279646	105.616	0.289918	2.44702	0.287106	2.73125	0.899751
42	2	2	4	2.9	118.158	0.430302	2.64867	0.311454	118.847	0.284414	2.0137	0.287283	2.41718	1.0189
43	0	1	1	1.25	165.434	0.463932	3.12669	0.248695	182.243	0.297623	2.58694	0.274789	1.47323	1.1231
44	1	1	4	1.04	74.4102	0.375099	2.74692	0.311468	57.238	0.249083	2.19623	0.285961	2.03773	0.914548
45	1	1	2	1.205	54.8285	0.451414	3.00948	0.271148	32.1135	0.289918	2.45571	0.283859	3.81096	1.0416
46	3	1	2	1.25	42.2349	0.339063	2.36056	0.370954	17.15	0.253431	1.70277	0.315877	4.07988	1.39192
47	1	2	3	1.425	136.56	0.39848	2.29996	0.36947	141.231	0.264571	1.65395	0.303899	2.44852	1.06192
48	1	1	1	1.155	81.2286	0.438879	3.15218	0.253225	62.8982	0.289918	2.0404	0.272808	3.19627	1.13487
49	2	2	0	1.645	100.782	0.432932	2.98862	0.277159	101.866	0.289918	2.55299	0.292153	1.75482	1.2349
50	1	1	2	1.4	89.7643	0.403282	2.80566	0.31316	79.9116	0.280307	2.27902	0.288951	3.54295	1.18283
51	2	1	2	0.935	142.246	0.359816	2.79758	0.296951	152.931	0.261039	2.45012	0.304552	3.44984	1.02739
52	1	3	2	2.195	118.216	0.408932	2.98283	0.280328	120.2	0.289918	2.49603	0.295526	3.6684	1.06906
53	3	1	2	2.09	79.5075	0.408951	2.85144	0.291564	64.4879	0.261039	2.40321	0.30666	2.67087	1.0966
54	3	1	0	0.82	79.7155	0.43834	3.00427	0.27711	65.8947	0.289918	2.34403	0.279645	2.97224	1.01973
55	3	2	1	1.255	115.404	0.38552	2.83491	0.284995	122.13	0.289918	2.33734	0.293522	2.35481	1.42647
56	0	2	2	1.06	108.767	0.431119	2.78391	0.289611	105.478	0.261039	2.42056	0.304195	3.48271	0.939711
57	1	1	4	2.925	62.1127	0.418035	2.1849	0.386947	38.2693	0.253414	1.30577	0.302374	2.70989	1.17207
58	3	2	4	1.575	82.959	0.436204	3.03434	0.270825	72.9216	0.28791	2.51525	0.282012	2.02063	1.24547
59	0	3	2	4.085	98.9193	0.343202	2.6003	0.313223	89.984	0.255715	2.18647	0.308828	2.13829	0.952151
60	2	1	1	3.4	87.0769	0.466656	2.92871	0.268529	74.9076	0.312719	2.3229	0.269011	2.50906	1.10011
61	3	1	0	1.22	118.751	0.404743	2.81293	0.294192	119.175	0.262026	2.39348	0.294596	2.71532	0.930962
62	0	2	4	3.855	140.132	0.39234	2.62125	0.326528	144.944	0.252171	2.44462	0.329863	2.40817	1.02871
63	3	1	1	1.31	100.233	0.534918	3.11423	0.235764	104.117	0.312719	2.38478	0.249522	3.7244	1.3014
64	2	1	4	1.205	80.6964	0.478995	3.07059	0.260844	69.3858	0.289918	2.52567	0.279556	3.18201	1.32915
65	0	2	4	1.88	151.583	0.449893	2.93252	0.273848	169.31	0.284414	2.50479	0.29279	1.49385	0.957266
66	2	3	1	0.8	79.3123	0.411474	2.6413	0.318123	65.1396	0.23773	2.36255	0.315798	3.44154	0.999116
67	1	1	4	2.75	107.772	0.426648	3.11986	0.256542	107.083	0.284414	2.14429	0.265304	2.0531	1.04176
68	0	2	0	1.4	134.004	0.447445	2.99933	0.270382	135.872	0.284992	2.4988	0.285479	1.69935	0.946664
69	3	1	0	0.615	57.8668	0.363908	2.61924	0.332568	31.8804	0.253414	2.42385	0.311002	3.59861	1.25222
70	0	3	4	1.945	141.345	0.526225	2.13542	0.363382	154.82	0.289918	1.45062	0.319368	2.12987	0.978395
71	3	2	3	0.715	67.8877	0.440353	3.05365	0.261771	46.3231	0.308118	2.39742	0.273664	2.37938	1.1666
72	1	2	3	0.615	82.7482	0.43299	3.20673	0.250148	69.5396	0.289918	2.67346	0.274388	2.85976	1.08216
73	1	2	4	2.685	79.8645	0.406387	2.74927	0.303986	66.9951	0.261039	2.44344	0.303977	4.20022	1.06203
74	3	0	0	0.7	77.2342	0.42055	2.83345	0.278234	63.009	0.276465	2.34249	0.279732	2.52784	1.00363
75	0	3	4	2.69	121.309	0.503326	3.16201	0.255955	134.453	0.312719	2.44561	0.262344	2.48304	0.968431
76	0	0	0	1.06	130.304	0.379174	2.57858	0.3335	139.985	0.254203	2.3761	0.310119	2.48963	0.946165
77	3	1	1	0.925	132.572	0.513636	3.10568	0.256577	149.891	0.289918	2.46272	0.260023	2.73256	1.06672
78	0	2	2	1.215	147.002	0.42119	2.0724	0.404966	157.371	0.261039	1.16941	0.284725	1.29494	1.03034
79	2	1	1	0.8	73.7559	0.421628	3.21185	0.248046	62.2465	0.312719	2.56727	0.277552	2.10978	1.2166
80	2	1	1	0.655	98.4178	0.368593	2.77366	0.30753	101.274	0.253414	2.36964	0.311171	2.57238	0.979576
81	1	2	4	0.905	68.762	0.377461	2.67652	0.322132	48.7567	0.235294	2.36052	0.305314	3.26671	1.00728
82	0	1	3	1.505	105.688	0.421576	2.75324	0.312955	105.193	0.261039	2.50077	0.324391	2.24265	1.01724
